# Supplementary material for: Six new deep-water sternaspid species (Annelida, Sternaspidae) from the Pacific Ocean
Source: Zookeys. 2013 Nov 8;(348):1–27. doi: 10.3897/zookeys.348.5449 (PMC3837408; doi:10.3897/zookeys.348.5449)
Supplement: XML Treatment for Sternaspis [file zookeys.348.5449-treatment4.xml]

<!DOCTYPE tp:taxon-treatment
  PUBLIC "-//TaxonX//DTD Taxonomic Treatment Publishing DTD v0 20100105//EN" "tax-treatment-NSO.dtd">
<tp:taxon-treatment xmlns:tp="http://www.plazi.org/taxpub"><tp:treatment-meta><mixed-citation publication-type="journal"><person-group><name><surname>Salazar-Vallejo</surname><given-names>Sergio I.</given-names></name><name><surname>Buzhinskaja</surname><given-names>Galina</given-names></name></person-group><article-title>Six new deep-water sternaspid species (Annelida, Sternaspidae) from the Pacific Ocean</article-title><source>Zookeys</source><day>8</day><month>11</month><year>2013</year><volume>2013</volume><issue>348</issue><fpage>1</fpage><lpage>27</lpage><pub-id pub-id-type="doi">10.3897/zookeys.348.5449</pub-id></mixed-citation></tp:treatment-meta><tp:nomenclature><tp:taxon-name>
                            <tp:taxon-name-part taxon-name-part-type="genus">Sternaspis</tp:taxon-name-part>
                            <object-id xmlns:xlink="http://www.w3.org/1999/xlink" xlink:type="simple">http://species-id.net/wiki/Sternaspis</object-id>
                        </tp:taxon-name><tp:taxon-authority>Otto, 1821</tp:taxon-authority></tp:nomenclature><tp:treatment-sec sec-type="Type species"><title>Type species.</title><p><italic><tp:taxon-name>Sternaspis thalassemoides</tp:taxon-name></italic> Otto, 1821, by monotypy.</p><!--PageBreak--></tp:treatment-sec><tp:treatment-sec sec-type="Diagnosis"><title>Diagnosis.</title><p>Sternaspids with introvert hooks falcate, tapered. Pre-shield region with 7 segments. Ventro-caudal shield stiff, usually with abundant sediment particles loosely adhered; with well-developed radial ribs and concentric lines. Branchial filaments arranged in discrete branchial plates.</p></tp:treatment-sec></tp:taxon-treatment>
