# Supplementary material for: Six new deep-water sternaspid species (Annelida, Sternaspidae) from the Pacific Ocean
Source: Zookeys. 2013 Nov 8;(348):1–27. doi: 10.3897/zookeys.348.5449 (PMC3837408; doi:10.3897/zookeys.348.5449)
Supplement: XML Treatment for Sternaspis uschakovi [file zookeys.348.5449-treatment7.xml]

<!DOCTYPE tp:taxon-treatment
  PUBLIC "-//TaxonX//DTD Taxonomic Treatment Publishing DTD v0 20100105//EN" "tax-treatment-NSO.dtd">
<tp:taxon-treatment xmlns:tp="http://www.plazi.org/taxpub"><tp:treatment-meta><mixed-citation publication-type="journal"><person-group><name><surname>Salazar-Vallejo</surname><given-names>Sergio I.</given-names></name><name><surname>Buzhinskaja</surname><given-names>Galina</given-names></name></person-group><article-title>Six new deep-water sternaspid species (Annelida, Sternaspidae) from the Pacific Ocean</article-title><source>Zookeys</source><day>8</day><month>11</month><year>2013</year><volume>2013</volume><issue>348</issue><fpage>1</fpage><lpage>27</lpage><pub-id pub-id-type="doi">10.3897/zookeys.348.5449</pub-id></mixed-citation></tp:treatment-meta><tp:nomenclature><tp:taxon-name>
                            <tp:taxon-name-part taxon-name-part-type="genus">Sternaspis</tp:taxon-name-part>
                            <tp:taxon-name-part taxon-name-part-type="species">uschakovi</tp:taxon-name-part>
                            <object-id xmlns:xlink="http://www.w3.org/1999/xlink" content-type="zoobank" xlink:type="simple">http://zoobank.org/493904C2-D6D2-47FC-95D0-0A0A2221218D</object-id>
                            <object-id xmlns:xlink="http://www.w3.org/1999/xlink" xlink:type="simple">http://species-id.net/wiki/Sternaspis_uschakovi</object-id>
                        </tp:taxon-name><tp:taxon-status xmlns:xlink="http://www.w3.org/1999/xlink" xlink:type="simple">sp. n.</tp:taxon-status><xref ref-type="fig" rid="F7">Figures 7</xref><xref ref-type="fig" rid="F8">, 8</xref><tp:nomenclature-citation-list><tp:nomenclature-citation><tp:taxon-name>Sternaspis scutata</tp:taxon-name><comment>: <xref ref-type="bibr" rid="B20">Uschakov 1950</xref>: 215, <xref ref-type="bibr" rid="B21">1953</xref>: 154 (distr., <italic>non</italic><xref ref-type="bibr" rid="B16">Ranzani 1817</xref>, <italic>partim</italic>).</comment></tp:nomenclature-citation><tp:nomenclature-citation><tp:taxon-name>Sternaspis fossor</tp:taxon-name><comment>: <xref ref-type="bibr" rid="B5">Fauchald 1972</xref>: 238–239 (<italic>partim</italic>, <italic>non</italic><xref ref-type="bibr" rid="B19">Stimpson 1853</xref>); <xref ref-type="bibr" rid="B13">Méndez 2007</xref>: 609, 613–616 (lists) (<italic>partim</italic>, <italic>non</italic><xref ref-type="bibr" rid="B19">Stimpson 1853</xref>).</comment></tp:nomenclature-citation></tp:nomenclature-citation-list></tp:nomenclature><tp:treatment-sec sec-type="Type material"><title>Type material.</title><p><bold>Northwestern Pacific Ocean</bold>. Holotype (ZIRAS 50604)  and 15 paratypes (ZIRAS 50605), Okhotsk Sea, R.V. Gagara, Sta. 251 (<named-content xmlns:xlink="http://www.w3.org/1999/xlink" content-type="dwc:verbatimCoordinates" xlink:type="simple">55°13'N, 146°52'E</named-content>), 592 m, 12 Sep. 1932 (four complete paratypes exposing their introvert 5–8 mm long, 4.0–5.5 mm wide, abdomen 3.5–5.0 mm long, left ventro-caudal shield plate 1.0–1.6 mm long, 1.5–2.0 mm wide).</p></tp:treatment-sec><tp:treatment-sec sec-type="Additional material"><title>Additional material.</title><p><bold>Northwestern Pacific Ocean</bold>. 12 specimens (ZIRAS 50606) Okhotsk Sea, R.V. Gagara, Sta. 215 (<named-content xmlns:xlink="http://www.w3.org/1999/xlink" content-type="dwc:verbatimCoordinates" xlink:type="simple">49°25'N, 152°00'E</named-content>), 1366 m, 8 Aug. 1932 (10 specimens with exposed introvert 10.0–13.0 mm long,4.0 mm wide (waist), abdomen 4.0–5.5 mm long, left ventro-caudal shield plate 2.0–2.5 mm long, 2.0–2.8 mm wide). Three specimens (ZIRAS 50607)  juveniles, Okhotsk Sea, R.V. Gagara, Sta. 214 (<named-content xmlns:xlink="http://www.w3.org/1999/xlink" content-type="dwc:verbatimCoordinates" xlink:type="simple">49°23'N, 148°46'E</named-content>), 1076 m, 6 Aug. 1932 (juveniles with a very thin shield; abdomen 4.5 mm long, one with introvert partially exposed 7 mm long). <bold>Northeastern Pacific Ocean</bold>. Oregon. Three specimens (CAS 149923) previously dried out, BMT-554 (<named-content xmlns:xlink="http://www.w3.org/1999/xlink" content-type="dwc:verbatimCoordinates" xlink:type="simple">47°49.9'N, 127°2.9'W</named-content>), 2510 m, 8 Sep. 1971, A. Carey, coll. (8.0–10.5 mm long, 3–5 mm wide; left shield plate 2.2–2.5 mm long, 2.9–3.0 mm wide). <bold>California.</bold> Nine specimens (SIORAS 4214), R.V. Vityaz, Cruise 29, Sta. 4214 (<named-content xmlns:xlink="http://www.w3.org/1999/xlink" content-type="dwc:verbatimCoordinates" xlink:type="simple">35°01.5'N, 121°42.5'W</named-content>), 1585 m, 6 Dec. 1958 (best preserved specimen 12 mm long, 3.4 mm wide (waist), abdomen 8.6 mm long). <bold>Gulf of California</bold>. One specimen (UNAM 7879), introvert broken, off Ensenada del Pabellón, Sinaloa, RV El Puma, Cruise Talud IV, Sta. 19 (<named-content xmlns:xlink="http://www.w3.org/1999/xlink" content-type="dwc:verbatimCoordinates" xlink:type="simple">24°15'18"N, 108°24'06"W</named-content>), 1245 m, 25 Aug. 2000 (5 mm long, abdomen 2.8 mm wide; ventro-caudal shield reddish, bent dorsally, wider than abdomen; fan projected medially, posterior margin dentate, last lateral chaetal bundles about 3 mm long). One specimen (UNAM 7880), introvert broken, RV El Puma, Cruise Talud IV, Sta. 26 (<named-content xmlns:xlink="http://www.w3.org/1999/xlink" content-type="dwc:verbatimCoordinates" xlink:type="simple">24°56'24"N, 109°05'36"W</named-content>), 1200–1274 m, 26 Aug. 2000 (5.5 mm long, abdomen 2 mm wide; ventro-caudal shield broken, reddish, bent dorsally, wider than abdomen; fan projected medially, posterior margin dentate; last lateral chaetal bundles about 3 mm long). Three specimens (UNAM 7884), two complete, introvert exposed; off Lechugilla Island, Sinaloa, RV El Puma, Cruise Talud IV, Sta. 34 (<named-content xmlns:xlink="http://www.w3.org/1999/xlink" content-type="dwc:verbatimCoordinates" xlink:type="simple">25°43'50"N, 109°53'59"W</named-content>), 1240–1270 m, 17 Mar. 2001 (6.3–11.0 mm long, abdomen 3.0–4.5 mm wide; ventro-caudal shield reddish, bent dorsally, wider than abdomen in one specimen; fan projected medially, posterior margin dentate; last lateral chaetal bundles about 3.5 mm long). <bold>Western Mexico.</bold> Eight specimens (LACM 5347), juveniles, most with introvert invaginated or damaged, some with body wall broken, S off Cabo Corrientes, Jalisco, R.V. Velero IV, Sta. 13755 (19°51'30"N, <!--PageBreak-->105°50'00"W), 2548 m, mud, Campbell grab, 18 Jan. 1970 (4.0–5.0 mm long, 2.0 mm wide; left shield plate 0.8–1.3 mm long, 1.5–1.8 mm wide).</p></tp:treatment-sec><tp:treatment-sec sec-type="Description"><title>Description.</title><p>Holotype (ZIRAS 50604) with body anteriorly swollen, slightly darker than posterior region; introvert fully exposed, pale, abdomen creamy (<xref ref-type="fig" rid="F7">Fig. 7A</xref>), ventro-caudal shield dirty reddish, with orange central areas (<xref ref-type="fig" rid="F7">Fig. 7B, D</xref>). Body 14 mm long, 5 mm wide (mid body constriction), abdomen 9 mm long, left ventro-caudal shield plate 2.2 mm long, 2.7 mm wide. Introvert mostly smooth, barely papillose, abdomen papillae mostly eroded, some retained in folds or around branchial region.</p><fig id="F7" position="float" orientation="portrait"><label>Figure 7.</label><caption><p><italic><tp:taxon-name>Sternaspis uschakovi</tp:taxon-name></italic> sp. n. <bold>A</bold> Holotype (ZIRAS 50604), lateral view <bold>B</bold> Oblique ventral view <bold>C</bold> Anterior end, frontal view <bold>D</bold> Ventro-caudal shield, frontal view <bold>E</bold>–<bold>F</bold> Paratypes, ventro-caudal shields, frontal view <bold>G</bold> Non-type specimen (ZIRAS 50606), ventro-caudal shield, frontal view. Bars: <bold>A</bold> 1.7 mm <bold>B</bold> 1.2 <bold>C</bold> 0.8 mm <bold>D</bold> 1.5 mm <bold>E</bold> 0.5 mm <bold>F</bold> 0.9 mm <bold>G</bold> 1.2 mm.</p></caption><graphic xmlns:xlink="http://www.w3.org/1999/xlink" xlink:href="ZooKeys-348-001-g007.jpg" position="float" orientation="portrait" xlink:type="simple"/></fig><p>Prostomium hemispherical (<xref ref-type="fig" rid="F7">Fig. 7C</xref>); projected, with same pigmentation as introvert. Eyespots not seen. Peristomium round with abundant papillae restricted to peripheral areas around the mouth, barely reaching margin of first chaetiger.</p><p>Introvert chaetigers with 9–11 golden, barely falcate hooks, each with subdistal dark areas but tips mostly eroded (<xref ref-type="fig" rid="F7">Fig. 7C</xref>). Genital papillae small, thin, blunt, with same pigmentation than introvert, in intersegmental groove between segments 7 and 8.</p><p>Anterior abdomen with 7 segments, lateral lobes well-defined by contraction, dorsal area bare, converging posteriorly, ventral area bare, more or less parallel; papil<!--PageBreak-->lae mostly eroded, some remaining in branchial region, but not arranged in series or groups. Capillaries not seen.</p><p>Ventro-caudal shield with lateral plates slightly bent dorsally, making them look quadrate in frontal view (<xref ref-type="fig" rid="F7">Fig. 7D</xref>) but each plate wider than long (<xref ref-type="fig" rid="F7">Fig. 7B</xref>); suture visible throughout shield. Ribs barely developed, concentric lines poorly developed but present. Anterior margins barely rounded, midventral depression shallow. Lateral margins gently rounded, expanded posteriorly. Fan projected medially beyond posterior corners, margin denticulate.</p><p>Marginal chaetal fascicles mostly broken off (<xref ref-type="fig" rid="F7">Fig. 7A, B, D</xref>), 9 lateral ones with chaetae along an oblique series, and 6 posterior fascicles with chaetae in linear arrangement. Peg chaetae not visible (some paratypes have them).</p><p>Branchiae still attached, abundant, spirally bent filaments; interbranchial papillae long, spirally bent, with fine sediment particles. Branchial plates observed in some paratypes, wide, progressively wider towards anterior margin, with 7–8 filaments per series.</p></tp:treatment-sec><tp:treatment-sec sec-type="Etymology"><title>Etymology.</title><p>This species is being named after the late Dr. Pavel V. Uschakov as a modest homage to his monographic publications, especially those regarding the Okhotsk <!--PageBreak-->Sea fauna, and by his other numerous publications on polychaetes. The epithet is a noun in the genitive case.</p></tp:treatment-sec><tp:treatment-sec sec-type="Variation"><title>Variation.</title><p>The introvert is markedly swollen, like in the holotype, in one paratype and in some non-type specimens. Introvert chaetigers with 9–10 hooks per bundle. The ventro-caudal shield is dirty orange to pale brick red, ribs and concentric lines are always visible but variably developed; anterior margins rounded to barely acute (<xref ref-type="fig" rid="F7">Fig. 7E–G</xref>); fan markedly projected medially, with shallow lateral notches, margin denticulate rarely reaching the level of the posterior corners. The inner margins of each lateral shield plate are fused along most of its length. The shield chaetal bundles are difficult to count but there are 9 lateral and 7 posterior bundles in better preserved paratypes. On the other hand, the specimens from the Northeastern Pacific have bodies with larger, more abundant papillae (<xref ref-type="fig" rid="F8">Fig. 8A</xref>), and they are also evident in the mouth region (<xref ref-type="fig" rid="F8">Fig. 8B</xref>); the ventro-caudal shield (<xref ref-type="fig" rid="F8">Fig. 8C</xref>), however, is very similar to the specimens from the Northwestern Pacific. We regard the apparent difference in integument papillation as a result of different sampling and sorting procedures and not as a significant, diagnostic difference. Therefore, we conclude they are conspecifics.</p><fig id="F8" position="float" orientation="portrait"><label>Figure 8.</label><caption><p><italic><tp:taxon-name>Sternaspis uschakovi</tp:taxon-name></italic> sp. n., specimen from off Central California, U.S.A. (SIORAS 4214) <bold>A</bold> Frontal view, body ventrally bent <bold>B</bold> Anterior end, frontal view <bold>C</bold> Ventro-caudal shield, frontal view. Bars: <bold>A</bold> 1 mm <bold>B</bold> 0.5 mm <bold>C</bold> 0.6 mm.</p></caption><graphic xmlns:xlink="http://www.w3.org/1999/xlink" xlink:href="ZooKeys-348-001-g008.jpg" position="float" orientation="portrait" xlink:type="simple"/></fig></tp:treatment-sec><tp:treatment-sec sec-type="Remarks"><title>Remarks.</title><p><italic><tp:taxon-name>Sternaspis uschakovi</tp:taxon-name></italic> sp. n. differs from other deep-sea <italic><tp:taxon-name>Sternaspis</tp:taxon-name></italic> species because its ventro-caudal shield is medially projected, but resembles two other species having a ventro-caudal shield with denticulated posterior margin: <italic><tp:taxon-name>Sternaspis africana</tp:taxon-name></italic> Augener, 1918, and <italic><tp:taxon-name>Sternaspis andamanensis</tp:taxon-name></italic> Sendall &amp; Salazar-Vallejo, 2013. However, these two species have been found in shallow water (5–70 m), whereas <italic><tp:taxon-name>Sternaspis uschakovi</tp:taxon-name></italic> was found in water depths of 592–2548 m. There are two other differences when this new species is compared to the other two; first, the midventral depression is shallow in the new species, resembling <italic><tp:taxon-name>Sternaspis africana</tp:taxon-name></italic>, whereas it is deep in <italic><tp:taxon-name>Sternaspis andamensis</tp:taxon-name></italic>; and second, the fan posterior margin has two lateral deep notches in <italic><tp:taxon-name>Sternaspis andamanensis</tp:taxon-name></italic> whereas in <italic><tp:taxon-name>Sternaspis uschakovi</tp:taxon-name></italic> and in <italic><tp:taxon-name>Sternaspis africana</tp:taxon-name></italic> the fan is not so markedly notched laterally. Further, as indicated in the key below, <italic><tp:taxon-name>Sternaspis uschakovi</tp:taxon-name></italic> is more similar to <italic><tp:taxon-name>Sternaspis andamanensis</tp:taxon-name></italic> but they can be easily separated because in <italic><tp:taxon-name>Sternaspis uschakovi</tp:taxon-name></italic> there are about 10 dark introvert hooks per bundle, whereas in <italic><tp:taxon-name>Sternaspis andamanensis</tp:taxon-name></italic> there are about 15 pale introvert hooks per bundle.</p></tp:treatment-sec><tp:treatment-sec sec-type="Distribution"><title>Distribution.</title><p>Okhotsk Sea in 592–1366 m, California in 1585 m, Gulf of California in 1200–1274 m, and off Western Mexico in 2548 m, in mud or muddy sands.</p></tp:treatment-sec><ref-list><ref id="B20"><mixed-citation xmlns:xlink="http://www.w3.org/1999/xlink" xlink:type="simple"><person-group><name name-style="western"><surname>Uschakov</surname><given-names>PV</given-names></name></person-group> (<year>1950</year>) <article-title>Mnogoshchetinkvovye chervi (Polychaeta) Okhotskogo Morya.</article-title><source>Issledovaniya Dal’nevostochnykh Morei SSSR</source><volume>2</volume>: <fpage>140</fpage>-<lpage>233</lpage>.</mixed-citation></ref><ref id="B21"><mixed-citation xmlns:xlink="http://www.w3.org/1999/xlink" xlink:type="simple"><person-group><name name-style="western"><surname>Uschakov</surname><given-names>PV</given-names></name></person-group> (<year>1953</year>) <article-title>Fauna Okhotskogo Morya i Usloviya ee Sushchestvovaniya.</article-title><publisher-name>Izdatel’stvo Akademii Nauk SSSR</publisher-name>, <publisher-loc>Moskva</publisher-loc>, <lpage>459</lpage> pp.</mixed-citation></ref><ref id="B16"><mixed-citation xmlns:xlink="http://www.w3.org/1999/xlink" xlink:type="simple"><person-group><name name-style="western"><surname>Ranzani</surname><given-names>C</given-names></name></person-group> (<year>1817</year>) <article-title>Descrizione di una nuova specie del genere <italic>Thalassema</italic>.</article-title><source>Opuscoli scientifica</source><volume>2</volume>: <lpage>112</lpage><comment>[transl. German with additional comments in 1817, Oken’s Isis 12–13(183): 1457–1461.]</comment></mixed-citation></ref><ref id="B5"><mixed-citation xmlns:xlink="http://www.w3.org/1999/xlink" xlink:type="simple"><person-group><name name-style="western"><surname>Fauchald</surname><given-names>K</given-names></name></person-group> (<year>1972</year>) <article-title>Benthic polychaetous annelids from deep waters off Western Mexico and adjacent areas in the Eastern Pacific Ocean.</article-title><source>Allan Hancock Monographs in Marine Biology</source><volume>7</volume>: <fpage>1</fpage>-<lpage>575</lpage>.</mixed-citation></ref><ref id="B19"><mixed-citation xmlns:xlink="http://www.w3.org/1999/xlink" xlink:type="simple"><person-group><name name-style="western"><surname>Stimpson</surname><given-names>W</given-names></name></person-group> (<year>1853</year>) <article-title>Synopsis of the marine Invertebrata of Grand Manan: or the region about the mouth of the Bay of Fundy.</article-title><source>Smithsonian Contributions to Knowledge</source><volume>6</volume>: <comment>i-iv</comment> + <fpage>5</fpage>–<lpage>67</lpage>, <comment>Pls. 1–3</comment>.</mixed-citation></ref><ref id="B13"><mixed-citation xmlns:xlink="http://www.w3.org/1999/xlink" xlink:type="simple"><person-group><name name-style="western"><surname>Méndez</surname><given-names>N</given-names></name></person-group> (<year>2007</year>) <article-title>Relationships between deep-water polychaete fauna and environmental factors in the southeastern Gulf of California, Mexico.</article-title><source>Scientia Marina</source><volume>71</volume>: <fpage>605</fpage>-<lpage>622</lpage>.</mixed-citation></ref></ref-list></tp:taxon-treatment>
